# Supplementary material for: Sleep patterns, plasma metabolites, and risk of incident osteoarthritis: a prospective cohort study
Source: Sci Rep. 2025 Aug 11;15:29334. doi: 10.1038/s41598-025-07711-1 (PMC12339921; doi:10.1038/s41598-025-07711-1)
Supplement: Supplementary file 4 — Supplementary Information 4. [file 41598_2025_7711_MOESM4_ESM.xlsx]

## Sheet: Supplementary Table 1
Supplementary Table 1. The information of metabolite in this study
ID	Title	Group	Subgroup
p23400	Total cholesterol	Cholesterol
p23401	Total cholesterol minus HDL-C	Cholesterol
p23402	Remnant cholesterol (non-HDL, non-LDL -cholesterol)	Cholesterol
p23403	VLDL cholesterol	Cholesterol
p23404	Clinical LDL cholesterol	Cholesterol
p23405	LDL cholesterol	Cholesterol
p23406	HDL cholesterol	Cholesterol
p23407	Total triglycerides	Triglycerides
p23408	Triglycerides in VLDL	Triglycerides
p23409	Triglycerides in LDL	Triglycerides
p23410	Triglycerides in HDL	Triglycerides
p23411	Total phospholipids in lipoprotein particles	Phospholipids
p23412	Phospholipids in VLDL	Phospholipids
p23413	Phospholipids in LDL	Phospholipids
p23414	Phospholipids in HDL	Phospholipids
p23415	Total esterified cholesterol	Cholesteryl esters
p23416	Cholesteryl esters in VLDL	Cholesteryl esters
p23417	Cholesteryl esters in LDL	Cholesteryl esters
p23418	Cholesteryl esters in HDL	Cholesteryl esters
p23419	Total free cholesterol	Free cholesterol
p23420	Free cholesterol in VLDL	Free cholesterol
p23421	Free cholesterol in LDL	Free cholesterol
p23422	Free cholesterol in HDL	Free cholesterol
p23423	Total lipids in lipoprotein particles	Total lipids
p23424	Total lipids in VLDL	Total lipids
p23425	Total lipids in LDL	Total lipids
p23426	Total lipids in HDL	Total lipids
p23427	Total concentration of lipoprotein particles	Lipoprotein particle concentrations
p23428	Concentration of VLDL particles	Lipoprotein particle concentrations
p23429	Concentration of LDL particles	Lipoprotein particle concentrations
p23430	Concentration of HDL particles	Lipoprotein particle concentrations
p23431	Average diameter for VLDL particles	Lipoprotein particle sizes
p23432	Average diameter for LDL particles	Lipoprotein particle sizes
p23433	Average diameter for HDL particles	Lipoprotein particle sizes
p23434	Phosphoglycerides	Other lipids
p23436	Total cholines	Other lipids
p23437	Phosphatidylcholines	Other lipids
p23438	Sphingomyelins	Other lipids
p23439	Apolipoprotein B	Apolipoproteins
p23440	Apolipoprotein A1	Apolipoproteins
p23442	Total fatty acids	Fatty acids
p23444	Omega-3 fatty acids	Fatty acids
p23445	Omega-6 fatty acids	Fatty acids
p23446	Polyunsaturated fatty acids	Fatty acids
p23447	Monounsaturated fatty acids	Fatty acids
p23448	Saturated fatty acids	Fatty acids
p23449	Linoleic acid	Fatty acids
p23450	Docosahexaenoic acid	Fatty acids
p23460	Alanine	Amino acids
p23461	Glutamine	Amino acids
p23462	Glycine	Amino acids
p23463	Histidine	Amino acids
p23464	Total concentration of branched-chain amino acids (leucine + isoleucine + valine)	Amino acids	Branched-chain amino acids
p23465	Isoleucine	Amino acids	Branched-chain amino acids
p23466	Leucine	Amino acids	Branched-chain amino acids
p23467	Valine	Amino acids	Branched-chain amino acids
p23468	Phenylalanine	Amino acids	Aromatic amino acids
p23469	Tyrosine	Amino acids	Aromatic amino acids
p23470	Glucose	Glycolysis related metabolites
p23471	Lactate	Glycolysis related metabolites
p23472	Pyruvate	Glycolysis related metabolites
p23473	Citrate	Glycolysis related metabolites
p23474	3-Hydroxybutyrate	Ketone bodies
p23475	Acetate	Ketone bodies
p23476	Acetoacetate	Ketone bodies
p23477	Acetone	Ketone bodies
p23478	Creatinine	Fluid balance
p23479	Albumin	Fluid balance
p23480	Glycoprotein acetyls	Inflammation
p23481	Concentration of chylomicrons and extremely large VLDL particles	Lipoprotein subclasses	Chylomicrons and extremely large VLDL (particle diameters from 75 nm upwards)
p23482	Total lipids in chylomicrons and extremely large VLDL	Lipoprotein subclasses	Chylomicrons and extremely large VLDL (particle diameters from 75 nm upwards)
p23483	Phospholipids in chylomicrons and extremely large VLDL	Lipoprotein subclasses	Chylomicrons and extremely large VLDL (particle diameters from 75 nm upwards)
p23484	Cholesterol in chylomicrons and extremely large VLDL	Lipoprotein subclasses	Chylomicrons and extremely large VLDL (particle diameters from 75 nm upwards)
p23485	Cholesteryl esters in chylomicrons and extremely large VLDL	Lipoprotein subclasses	Chylomicrons and extremely large VLDL (particle diameters from 75 nm upwards)
p23486	Free cholesterol in chylomicrons and extremely large VLDL	Lipoprotein subclasses	Chylomicrons and extremely large VLDL (particle diameters from 75 nm upwards)
p23487	Triglycerides in chylomicrons and extremely large VLDL	Lipoprotein subclasses	Chylomicrons and extremely large VLDL (particle diameters from 75 nm upwards)
p23488	Concentration of very large VLDL particles	Lipoprotein subclasses	Very large VLDL (average diameter 64 nm)
p23489	Total lipids in very large VLDL	Lipoprotein subclasses	Very large VLDL (average diameter 64 nm)
p23490	Phospholipids in very large VLDL	Lipoprotein subclasses	Very large VLDL (average diameter 64 nm)
p23491	Cholesterol in very large VLDL	Lipoprotein subclasses	Very large VLDL (average diameter 64 nm)
p23492	Cholesteryl esters in very large VLDL	Lipoprotein subclasses	Very large VLDL (average diameter 64 nm)
p23493	Free cholesterol in very large VLDL	Lipoprotein subclasses	Very large VLDL (average diameter 64 nm)
p23494	Triglycerides in very large VLDL	Lipoprotein subclasses	Very large VLDL (average diameter 64 nm)
p23495	Concentration of large VLDL particles	Lipoprotein subclasses	Large VLDL (average diameter 53.6 nm)
p23496	Total lipids in large VLDL	Lipoprotein subclasses	Large VLDL (average diameter 53.6 nm)
p23497	Phospholipids in large VLDL	Lipoprotein subclasses	Large VLDL (average diameter 53.6 nm)
p23498	Cholesterol in large VLDL	Lipoprotein subclasses	Large VLDL (average diameter 53.6 nm)
p23499	Cholesteryl esters in large VLDL	Lipoprotein subclasses	Large VLDL (average diameter 53.6 nm)
p23500	Free cholesterol in large VLDL	Lipoprotein subclasses	Large VLDL (average diameter 53.6 nm)
p23501	Triglycerides in large VLDL	Lipoprotein subclasses	Large VLDL (average diameter 53.6 nm)
p23502	Concentration of medium VLDL particles	Lipoprotein subclasses	Medium VLDL (average diameter 44.5 nm)
p23503	Total lipids in medium VLDL	Lipoprotein subclasses	Medium VLDL (average diameter 44.5 nm)
p23504	Phospholipids in medium VLDL	Lipoprotein subclasses	Medium VLDL (average diameter 44.5 nm)
p23505	Cholesterol in medium VLDL	Lipoprotein subclasses	Medium VLDL (average diameter 44.5 nm)
p23506	Cholesteryl esters in medium VLDL	Lipoprotein subclasses	Medium VLDL (average diameter 44.5 nm)
p23507	Free cholesterol in medium VLDL	Lipoprotein subclasses	Medium VLDL (average diameter 44.5 nm)
p23508	Triglycerides in medium VLDL	Lipoprotein subclasses	Medium VLDL (average diameter 44.5 nm)
p23509	Concentration of small VLDL particles	Lipoprotein subclasses	Small VLDL (average diameter 36.8 nm)
p23510	Total lipids in small VLDL	Lipoprotein subclasses	Small VLDL (average diameter 36.8 nm)
p23511	Phospholipids in small VLDL	Lipoprotein subclasses	Small VLDL (average diameter 36.8 nm)
p23512	Cholesterol in small VLDL	Lipoprotein subclasses	Small VLDL (average diameter 36.8 nm)
p23513	Cholesteryl esters in small VLDL	Lipoprotein subclasses	Small VLDL (average diameter 36.8 nm)
p23514	Free cholesterol in small VLDL	Lipoprotein subclasses	Small VLDL (average diameter 36.8 nm)
p23515	Triglycerides in small VLDL	Lipoprotein subclasses	Small VLDL (average diameter 36.8 nm)
p23516	Concentration of very small VLDL particles	Lipoprotein subclasses	Very small VLDL (average diameter 31.3 nm)
p23517	Total lipids in very small VLDL	Lipoprotein subclasses	Very small VLDL (average diameter 31.3 nm)
p23518	Phospholipids in very small VLDL	Lipoprotein subclasses	Very small VLDL (average diameter 31.3 nm)
p23519	Cholesterol in very small VLDL	Lipoprotein subclasses	Very small VLDL (average diameter 31.3 nm)
p23520	Cholesteryl esters in very small VLDL	Lipoprotein subclasses	Very small VLDL (average diameter 31.3 nm)
p23521	Free cholesterol in very small VLDL	Lipoprotein subclasses	Very small VLDL (average diameter 31.3 nm)
p23522	Triglycerides in very small VLDL	Lipoprotein subclasses	Very small VLDL (average diameter 31.3 nm)
p23523	Concentration of IDL particles	Lipoprotein subclasses	IDL (average diameter 28.6 nm)
p23524	Total lipids in IDL	Lipoprotein subclasses	IDL (average diameter 28.6 nm)
p23525	Phospholipids in IDL	Lipoprotein subclasses	IDL (average diameter 28.6 nm)
p23526	Cholesterol in IDL	Lipoprotein subclasses	IDL (average diameter 28.6 nm)
p23527	Cholesteryl esters in IDL	Lipoprotein subclasses	IDL (average diameter 28.6 nm)
p23528	Free cholesterol in IDL	Lipoprotein subclasses	IDL (average diameter 28.6 nm)
p23529	Triglycerides in IDL	Lipoprotein subclasses	IDL (average diameter 28.6 nm)
p23530	Concentration of large LDL particles	Lipoprotein subclasses	Large LDL (average diameter 25.5 nm)
p23531	Total lipids in large LDL	Lipoprotein subclasses	Large LDL (average diameter 25.5 nm)
p23532	Phospholipids in large LDL	Lipoprotein subclasses	Large LDL (average diameter 25.5 nm)
p23533	Cholesterol in large LDL	Lipoprotein subclasses	Large LDL (average diameter 25.5 nm)
p23534	Cholesteryl esters in large LDL	Lipoprotein subclasses	Large LDL (average diameter 25.5 nm)
p23535	Free cholesterol in large LDL	Lipoprotein subclasses	Large LDL (average diameter 25.5 nm)
p23536	Triglycerides in large LDL	Lipoprotein subclasses	Large LDL (average diameter 25.5 nm)
p23537	Concentration of medium LDL particles	Lipoprotein subclasses	Medium LDL (average diameter 23 nm)
p23538	Total lipids in medium LDL	Lipoprotein subclasses	Medium LDL (average diameter 23 nm)
p23539	Phospholipids in medium LDL	Lipoprotein subclasses	Medium LDL (average diameter 23 nm)
p23540	Cholesterol in medium LDL	Lipoprotein subclasses	Medium LDL (average diameter 23 nm)
p23541	Cholesteryl esters in medium LDL	Lipoprotein subclasses	Medium LDL (average diameter 23 nm)
p23542	Free cholesterol in medium LDL	Lipoprotein subclasses	Medium LDL (average diameter 23 nm)
p23543	Triglycerides in medium LDL	Lipoprotein subclasses	Medium LDL (average diameter 23 nm)
p23544	Concentration of small LDL particles	Lipoprotein subclasses	Small LDL (average diameter 18.7 nm)
p23545	Total lipids in small LDL	Lipoprotein subclasses	Small LDL (average diameter 18.7 nm)
p23546	Phospholipids in small LDL	Lipoprotein subclasses	Small LDL (average diameter 18.7 nm)
p23547	Cholesterol in small LDL	Lipoprotein subclasses	Small LDL (average diameter 18.7 nm)
p23548	Cholesteryl esters in small LDL	Lipoprotein subclasses	Small LDL (average diameter 18.7 nm)
p23549	Free cholesterol in small LDL	Lipoprotein subclasses	Small LDL (average diameter 18.7 nm)
p23550	Triglycerides in small LDL	Lipoprotein subclasses	Small LDL (average diameter 18.7 nm)
p23551	Concentration of very large HDL particles	Lipoprotein subclasses	Very large HDL (average diameter 14.3 nm)
p23552	Total lipids in very large HDL	Lipoprotein subclasses	Very large HDL (average diameter 14.3 nm)
p23553	Phospholipids in very large HDL	Lipoprotein subclasses	Very large HDL (average diameter 14.3 nm)
p23554	Cholesterol in very large HDL	Lipoprotein subclasses	Very large HDL (average diameter 14.3 nm)
p23555	Cholesteryl esters in very large HDL	Lipoprotein subclasses	Very large HDL (average diameter 14.3 nm)
p23556	Free cholesterol in very large HDL	Lipoprotein subclasses	Very large HDL (average diameter 14.3 nm)
p23557	Triglycerides in very large HDL	Lipoprotein subclasses	Very large HDL (average diameter 14.3 nm)
p23558	Concentration of large HDL particles	Lipoprotein subclasses	Large HDL (average diameter 12.1 nm)
p23559	Total lipids in large HDL	Lipoprotein subclasses	Large HDL (average diameter 12.1 nm)
p23560	Phospholipids in large HDL	Lipoprotein subclasses	Large HDL (average diameter 12.1 nm)
p23561	Cholesterol in large HDL	Lipoprotein subclasses	Large HDL (average diameter 12.1 nm)
p23562	Cholesteryl esters in large HDL	Lipoprotein subclasses	Large HDL (average diameter 12.1 nm)
p23563	Free cholesterol in large HDL	Lipoprotein subclasses	Large HDL (average diameter 12.1 nm)
p23564	Triglycerides in large HDL	Lipoprotein subclasses	Large HDL (average diameter 12.1 nm)
p23565	Concentration of medium HDL particles	Lipoprotein subclasses	Medium HDL (average diameter 10.9 nm)
p23566	Total lipids in medium HDL	Lipoprotein subclasses	Medium HDL (average diameter 10.9 nm)
p23567	Phospholipids in medium HDL	Lipoprotein subclasses	Medium HDL (average diameter 10.9 nm)
p23568	Cholesterol in medium HDL	Lipoprotein subclasses	Medium HDL (average diameter 10.9 nm)
p23569	Cholesteryl esters in medium HDL	Lipoprotein subclasses	Medium HDL (average diameter 10.9 nm)
p23570	Free cholesterol in medium HDL	Lipoprotein subclasses	Medium HDL (average diameter 10.9 nm)
p23571	Triglycerides in medium HDL	Lipoprotein subclasses	Medium HDL (average diameter 10.9 nm)
p23572	Concentration of small HDL particles	Lipoprotein subclasses	Small HDL (average diameter 8.7 nm)
p23573	Total lipids in small HDL	Lipoprotein subclasses	Small HDL (average diameter 8.7 nm)
p23574	Phospholipids in small HDL	Lipoprotein subclasses	Small HDL (average diameter 8.7 nm)
p23575	Cholesterol in small HDL	Lipoprotein subclasses	Small HDL (average diameter 8.7 nm)
p23576	Cholesteryl esters in small HDL	Lipoprotein subclasses	Small HDL (average diameter 8.7 nm)
p23577	Free cholesterol in small HDL	Lipoprotein subclasses	Small HDL (average diameter 8.7 nm)
p23578	Triglycerides in small HDL	Lipoprotein subclasses	Small HDL (average diameter 8.7 nm)

## Sheet: Supplementary Table 2
Supplementary Table 2. The ICD-10 of OA and its subtypes
OA types	ICD-10	Description
Hand OA
	M15.1	Heberden's nodes (with arthropathy)
	M15.2	Bouchard's nodes (with arthropathy)
	M15.4	Erosive (osteo)arthrosis
	M18.0	Primary arthrosis of first carpometacarpal joints, bilateral
	M18.1	Other primary arthrosis of first carpometacarpal joint
	M18.9	Arthrosis of first carpometacarpal joint, unspecified
	M19.04	Primary arthrosis of other joints (Hand)
	M19.94	Arthrosis, unspecified (Hand)
Hip OA
	M16.0	Primary coxarthrosis, bilateral
	M16.1	Other primary coxarthrosis
	M16.9	Coxarthrosis, unspecified
Knee OA
	M17.0	Primary gonarthrosis, bilateral
	M17.1	Other primary gonarthrosis
	M17.9	Gonarthrosis, unspecified
Other OA
	M19.00	Primary arthrosis of other joints (Multiple sites)
	M19.01	Primary arthrosis of other joints (Shoulder region)
	M19.02	Primary arthrosis of other joints (Upper arm)
	M19.03	Primary arthrosis of other joints (Forearm)
	M19.05	Primary arthrosis of other joints (Pelvic region and thigh)
	M19.06	Primary arthrosis of other joints-Lower leg
	M19.07	Primary arthrosis of other joints (Ankle and foot)
	M19.08	Primary arthrosis of other joints (Other)
	M19.09	Primary arthrosis of other joints (Site unspecified)
	M19.90	Arthrosis, unspecified (Multiple sites)
	M19.91	Arthrosis, unspecified (Shoulder region)
	M19.92	Arthrosis, unspecified (Upper arm)
	M19.93	Arthrosis, unspecified (Forearm)
	M19.95	Arthrosis, unspecified (Pelvic region and thigh)
	M19.96	Arthrosis, unspecified-Lower leg
	M19.97	Arthrosis, unspecified (Ankle and foot)
	M19.98	Arthrosis, unspecified (Other)
	M19.99	Arthrosis, unspecified (Site unspecified)

## Sheet: Supplementary Table 3
Supplementary Table 3. The characteristic of participants in different models
Characteristic	Model_01	Model_02	Model_03	Model_04	Model_05	Model_06	Model_07	Model_08	Model_09	Model_10	P-value
	N = 18,9291	N = 18,9291	N = 18,9291	N = 18,9291	N = 18,9291	N = 18,9291	N = 18,9291	N = 18,9291	N = 18,9291	N = 18,9281
Sleep score											0.531
0	1,146 (6.75%)	1,118 (6.58%)	1,076 (6.33%)	1,102 (6.49%)	1,125 (6.62%)	1,165 (6.86%)	1,076 (6.33%)	1,105 (6.50%)	1,136 (6.69%)	1,093 (6.43%)
1	4,549 (26.77%)	4,518 (26.59%)	4,545 (26.75%)	4,620 (27.19%)	4,419 (26.01%)	4,410 (25.96%)	4,429 (26.07%)	4,481 (26.38%)	4,548 (26.77%)	4,519 (26.60%)
2	5,991 (35.26%)	6,091 (35.85%)	6,126 (36.06%)	6,097 (35.89%)	6,106 (35.94%)	6,153 (36.22%)	6,139 (36.13%)	6,169 (36.31%)	6,026 (35.47%)	6,061 (35.68%)
3	3,824 (22.51%)	3,803 (22.38%)	3,809 (22.42%)	3,712 (21.85%)	3,852 (22.67%)	3,832 (22.55%)	3,831 (22.55%)	3,799 (22.36%)	3,772 (22.20%)	3,906 (22.99%)
4	1,298 (7.64%)	1,262 (7.43%)	1,222 (7.19%)	1,264 (7.44%)	1,288 (7.58%)	1,233 (7.26%)	1,340 (7.89%)	1,262 (7.43%)	1,318 (7.76%)	1,213 (7.14%)
5	182 (1.07%)	198 (1.17%)	212 (1.25%)	195 (1.15%)	200 (1.18%)	197 (1.16%)	175 (1.03%)	173 (1.02%)	189 (1.11%)	197 (1.16%)
Age											0.665
Mean (SD)	55.31 (8.09)	55.34 (8.05)	55.39 (8.09)	55.34 (8.10)	55.40 (8.00)	55.34 (8.06)	55.46 (8.07)	55.29 (8.13)	55.42 (8.06)	55.41 (7.99)
Sex											0.431
Female	9,206 (54.18%)	9,357 (55.07%)	9,343 (54.99%)	9,205 (54.18%)	9,324 (54.88%)	9,373 (55.17%)	9,208 (54.20%)	9,278 (54.61%)	9,300 (54.74%)	9,330 (54.92%)
Male	7,784 (45.82%)	7,633 (44.93%)	7,647 (45.01%)	7,785 (45.82%)	7,666 (45.12%)	7,617 (44.83%)	7,782 (45.80%)	7,711 (45.39%)	7,689 (45.26%)	7,659 (45.08%)
White ethnicity											0.284
No	790 (4.65%)	759 (4.47%)	758 (4.46%)	793 (4.67%)	832 (4.90%)	744 (4.38%)	795 (4.68%)	822 (4.84%)	799 (4.70%)	752 (4.43%)
Yes	16,200 (95.35%)	16,231 (95.53%)	16,232 (95.54%)	16,197 (95.33%)	16,158 (95.10%)	16,246 (95.62%)	16,195 (95.32%)	16,167 (95.16%)	16,190 (95.30%)	16,237 (95.57%)
University education											0.957
No	10,247 (60.31%)	10,325 (60.77%)	10,283 (60.52%)	10,282 (60.52%)	10,346 (60.89%)	10,308 (60.67%)	10,359 (60.97%)	10,322 (60.76%)	10,368 (61.03%)	10,304 (60.65%)
Yes	6,743 (39.69%)	6,665 (39.23%)	6,707 (39.48%)	6,708 (39.48%)	6,644 (39.11%)	6,682 (39.33%)	6,631 (39.03%)	6,667 (39.24%)	6,621 (38.97%)	6,685 (39.35%)
BMI											0.633
Mean (SD)	27.10 (4.63)	27.15 (4.70)	27.15 (4.68)	27.16 (4.67)	27.07 (4.58)	27.14 (4.67)	27.23 (4.74)	27.12 (4.66)	27.12 (4.64)	27.12 (4.69)
Smoking status											0.371
Never	1,634 (9.62%)	1,612 (9.49%)	1,619 (9.53%)	1,578 (9.29%)	1,600 (9.42%)	1,630 (9.59%)	1,623 (9.55%)	1,631 (9.60%)	1,638 (9.64%)	1,551 (9.13%)
Previous	9,545 (56.18%)	9,768 (57.49%)	9,668 (56.90%)	9,610 (56.56%)	9,690 (57.03%)	9,740 (57.33%)	9,557 (56.25%)	9,716 (57.19%)	9,632 (56.70%)	9,651 (56.81%)
Current	5,811 (34.20%)	5,610 (33.02%)	5,703 (33.57%)	5,802 (34.15%)	5,700 (33.55%)	5,620 (33.08%)	5,810 (34.20%)	5,642 (33.21%)	5,719 (33.66%)	5,787 (34.06%)
Drinking status											0.701
Never	15,890 (93.53%)	15,918 (93.69%)	15,861 (93.35%)	15,888 (93.51%)	15,876 (93.44%)	15,919 (93.70%)	15,852 (93.30%)	15,913 (93.67%)	15,901 (93.60%)	15,856 (93.33%)
Previous	604 (3.56%)	604 (3.56%)	601 (3.54%)	604 (3.56%)	612 (3.60%)	567 (3.34%)	596 (3.51%)	601 (3.54%)	602 (3.54%)	592 (3.48%)
Current	496 (2.92%)	468 (2.75%)	528 (3.11%)	498 (2.93%)	502 (2.95%)	504 (2.97%)	542 (3.19%)	475 (2.80%)	486 (2.86%)	541 (3.18%)
Physical activity											0.37
No	6,525 (38.40%)	6,712 (39.51%)	6,532 (38.45%)	6,592 (38.80%)	6,531 (38.44%)	6,498 (38.25%)	6,502 (38.27%)	6,526 (38.41%)	6,518 (38.37%)	6,610 (38.91%)
Yes	10,465 (61.60%)	10,278 (60.49%)	10,458 (61.55%)	10,398 (61.20%)	10,459 (61.56%)	10,492 (61.75%)	10,488 (61.73%)	10,463 (61.59%)	10,471 (61.63%)	10,379 (61.09%)
TDI											0.046
Mean (SD)	-1.72 (2.90)	-1.64 (2.92)	-1.70 (2.86)	-1.65 (2.91)	-1.67 (2.89)	-1.67 (2.90)	-1.63 (2.91)	-1.63 (2.93)	-1.70 (2.86)	-1.70 (2.87)
Sleep related medicine use											0.708
No	16,584 (97.61%)	16,596 (97.68%)	16,583 (97.60%)	16,592 (97.66%)	16,565 (97.50%)	16,571 (97.53%)	16,619 (97.82%)	16,593 (97.67%)	16,575 (97.56%)	16,607 (97.75%)
Yes	406 (2.39%)	394 (2.32%)	407 (2.40%)	398 (2.34%)	425 (2.50%)	419 (2.47%)	371 (2.18%)	396 (2.33%)	414 (2.44%)	382 (2.25%)

## Sheet: Supplementary Table 4
Supplementary Table 4. The association of sleep traits with OA and its subtypes risk
OA types	Sleep traits	Cases	Controls	Person-years	Model 1				Model 2				Model 3
	Sleep traits	Cases	Controls	Person-years	HR	95% CI	P value		HR	95% CI	P value		HR	95% CI	P value
	Insomnia
Hand	Rarely	704	100941	3717	Ref				Ref				Ref
	Sometimes	1845	189892	6992.5	1.19044	1.09, 1.30	9.43073e-05		1.17688	1.08, 1.28	0.000265515		1.16977	1.07, 1.28	0.00044897
	Usually	1501	105898	3883.23	1.62789	1.49, 1.78	6.01147e-26		1.5838	1.45, 1.73	3.45985e-23		1.52685	1.39, 1.67	1.03373e-19
Hip	Rarely	3228	97821	3655.34	Ref				Ref				Ref
	Sometimes	7451	182987	6854.49	1.08746	1.04, 1.13	8.00167e-05		1.08142	1.04, 1.13	0.000231995		1.07818	1.03, 1.12	0.000402216
	Usually	5272	101180	3785.8	1.30547	1.25, 1.36	5.41788e-32		1.26415	1.21, 1.32	5.17921e-25		1.25116	1.20, 1.31	7.59969e-23
Knee	Rarely	4858	95592	3598.27	Ref				Ref				Ref
	Sometimes	10811	178238	6731.15	1.11551	1.08, 1.15	3.46493e-10		1.09638	1.06, 1.13	1.27367e-07		1.09455	1.06, 1.13	2.16742e-07
	Usually	7749	97495	3690.21	1.40485	1.35, 1.46	5.38789e-75		1.29362	1.25, 1.34	1.41621e-43		1.2843	1.24, 1.33	6.2021e-41
Other	Rarely	2250	99082	3678.06	Ref				Ref				Ref
	Sometimes	5672	185243	6892.88	1.20827	1.15, 1.27	4.85387e-14		1.1878	1.13, 1.25	7.15468e-12		1.1805	1.12, 1.24	3.95292e-11
	Usually	4790	101848	3795.63	1.75904	1.67, 1.85	1.79754e-105		1.6527	1.57, 1.74	1.62117e-83		1.59367	1.51, 1.68	1.89323e-71
Overall	Rarely	9452	89978	3487.79	Ref				Ref				Ref
	Sometimes	21590	164794	6452.1	1.12662	1.10, 1.15	9.16985e-22		1.11264	1.09, 1.14	9.43327e-18		1.10962	1.08, 1.14	6.37893e-17
	Usually	15462	87621	3476.31	1.42887	1.39, 1.47	2.76779e-160		1.35421	1.32, 1.39	8.39226e-116		1.33554	1.30, 1.37	8.92804e-105
	Sleep duration
Hand	<6h	308	20131	733.128	Ref				Ref				Ref
	6h	893	74667	2746.49	0.799104	0.70, 0.91	0.000697341		0.825449	0.72, 0.94	0.00379464		0.858915	0.75, 0.98	0.022048
	7~8h	2554	275293	10151.1	0.602538	0.54, 0.68	5.28332e-17		0.634246	0.56, 0.71	7.04415e-14		0.66741	0.59, 0.75	3.59478e-11
	>=9h	298	26897	971.315	0.668476	0.57, 0.78	7.40165e-07		0.68255	0.58, 0.80	2.72722e-06		0.69657	0.59, 0.82	9.02559e-06
Hip	<6h	1040	19208	714.206	Ref				Ref				Ref
	6h	3128	71858	2688.97	0.807962	0.75, 0.87	2.63828e-09		0.839735	0.78, 0.90	1.13097e-06		0.844867	0.79, 0.91	2.71855e-06
	7~8h	10543	265485	9954.63	0.709881	0.67, 0.76	6.66444e-26		0.758559	0.71, 0.81	3.17721e-17		0.765688	0.72, 0.82	4.1872e-16
	>=9h	1246	25687	946.875	0.779333	0.72, 0.85	3.07858e-09		0.79389	0.73, 0.86	4.20351e-08		0.797071	0.73, 0.87	7.21943e-08
Knee	<6h	1645	18307	690.399	Ref				Ref				Ref
	6h	4954	69275	2623.52	0.80861	0.76, 0.86	8.95803e-14		0.885848	0.84, 0.94	2.1805e-05		0.89253	0.84, 0.94	6.99375e-05
	7~8h	15092	259054	9788.15	0.651462	0.62, 0.69	8.75853e-61		0.766694	0.73, 0.81	4.0178e-24		0.773332	0.73, 0.81	1.43257e-22
	>=9h	1743	24925	926.276	0.719741	0.67, 0.77	1.37707e-21		0.753399	0.70, 0.81	2.25547e-16		0.757699	0.71, 0.81	8.89005e-16
Other	<6h	1106	19126	711.541	Ref				Ref				Ref
	6h	2722	72437	2698.83	0.667816	0.62, 0.72	1.21329e-29		0.721343	0.67, 0.77	7.03414e-20		0.749506	0.70, 0.80	9.14636e-16
	7~8h	7876	268864	10014.1	0.511208	0.48, 0.54	2.64078e-96		0.582199	0.55, 0.62	2.41515e-62		0.61203	0.57, 0.65	3.14505e-51
	>=9h	1012	26000	951.328	0.626985	0.58, 0.68	9.23176e-27		0.658487	0.60, 0.72	1.04398e-21		0.669533	0.61, 0.73	3.95652e-20
Overall	<6h	3217	16289	647.199	Ref				Ref				Ref
	6h	9565	63433	2500.01	0.782791	0.75, 0.81	3.50676e-33		0.835534	0.80, 0.87	1.50528e-18		0.847141	0.81, 0.88	5.4236e-16
	7~8h	30312	240178	9398.31	0.64502	0.62, 0.67	6.65803e-123		0.722523	0.70, 0.75	1.36524e-67		0.735471	0.71, 0.76	2.95346e-60
	>=9h	3438	22711	878.981	0.706009	0.67, 0.74	1.54342e-45		0.732102	0.70, 0.77	8.39248e-37		0.738591	0.70, 0.78	7.91066e-35
	Snoring
Hand	Yes	1326	136990	5038.47	Ref				Ref				Ref
	No	2416	233396	8595.35	0.940943	0.88, 1.01	0.0808286		0.98335	0.92, 1.05	0.636426		0.981415	0.92, 1.05	0.597921
Hip	Yes	5635	131684	4932.99	Ref				Ref				Ref
	No	9164	225042	8426.51	0.91426	0.88, 0.95	2.22438e-07		1.00102	0.97, 1.04	0.953908		1.00402	0.97, 1.04	0.819733
Knee	Yes	9308	126526	4804.51	Ref				Ref				Ref
	No	12439	220263	8296.75	0.777866	0.76, 0.80	9.95132e-72		0.952828	0.93, 0.98	0.000681426		0.949091	0.92, 0.98	0.000245652
Other	Yes	4515	133085	4954.45	Ref				Ref				Ref
	No	7193	227593	8471.1	0.876951	0.84, 0.91	1.33817e-11		1.00364	0.97, 1.04	0.853889		1.00453	0.97, 1.04	0.81896
Overall	Yes	17245	116529	4594.87	Ref				Ref				Ref
	No	25905	203497	7949.39	0.845792	0.83, 0.86	2.6707e-62		0.97855	0.96, 1.00	0.0338025		0.977364	0.96, 1.00	0.0252679
	Daytime sleepiness
Hand	Rarely	3025	308265	11369.2	Ref				Ref				Ref
	Sometimes	898	77848	2839.95	1.12452	1.04, 1.21	0.00219525		1.10936	1.03, 1.20	0.00687933		1.1075	1.03, 1.19	0.0078483
	Often	114	9688	350.138	1.19989	0.99, 1.45	0.0564748		1.16444	0.97, 1.40	0.111685		1.14293	0.95, 1.38	0.163052
Hip	Rarely	11898	297322	11148.9	Ref				Ref				Ref
	Sometimes	3533	74545	2773.07	1.06451	1.02, 1.11	0.00120241		1.03336	0.99, 1.07	0.0897583		1.03571	1.00, 1.08	0.0696543
	Often	488	9217	340.668	1.25353	1.14, 1.37	1.02971e-06		1.171	1.07, 1.28	0.000660257		1.17354	1.07, 1.29	0.000558938
Knee	Rarely	17149	289832	10953	Ref				Ref				Ref
	Sometimes	5411	71832	2704.47	1.13503	1.10, 1.17	8.5275e-16		1.053	1.02, 1.09	0.00106547		1.05432	1.02, 1.09	0.000804456
	Often	791	8797	330.037	1.38882	1.29, 1.49	2.01773e-19		1.15923	1.08, 1.25	5.3916e-05		1.16392	1.08, 1.25	3.39316e-05
Other	Rarely	9161	300799	11210.2	Ref				Ref				Ref
	Sometimes	2993	75282	2784.27	1.2052	1.16, 1.26	1.58552e-18		1.14377	1.10, 1.19	2.8581e-10		1.14037	1.09, 1.19	7.04951e-10
	Often	513	9202	339.662	1.73737	1.59, 1.90	5.98749e-34		1.54739	1.41, 1.69	1.11055e-21		1.51151	1.38, 1.65	1.52188e-19
Overall	Rarely	34402	268357	10509.8	Ref				Ref				Ref
	Sometimes	10443	65383	2565.56	1.12015	1.10, 1.15	7.89626e-24		1.06795	1.04, 1.09	5.89515e-09		1.06948	1.05, 1.09	2.75131e-09
	Often	1540	7854	309.979	1.40578	1.34, 1.48	6.27162e-39		1.25787	1.19, 1.32	1.8488e-18		1.25579	1.19, 1.32	3.39269e-18
	Chronotype
Hand	Definitely a "morning" person	1029	90348	3320.34	Ref				Ref				Ref
	More an morning than a evening person	1373	128212	4727.28	0.953057	0.88, 1.03	0.244027		0.960833	0.89, 1.04	0.333507		0.965254	0.89, 1.05	0.392793
	More an evening than a morning person	978	103250	3797.64	0.887875	0.81, 0.97	0.00784439		0.887973	0.81, 0.97	0.00790911		0.881831	0.81, 0.96	0.00511692
	Definitely an 'evening' person	325	33814	1237.03	0.94213	0.83, 1.07	0.349528		0.948967	0.84, 1.08	0.411927		0.927733	0.82, 1.05	0.242554
Hip	Definitely a "morning" person	3804	86904	3250.6	Ref				Ref				Ref
	More an morning than a evening person	5263	123340	4627.52	0.987991	0.95, 1.03	0.570487		1.00422	0.96, 1.05	0.843505		1.00416	0.96, 1.05	0.84583
	More an evening than a morning person	3980	99563	3724.97	0.990338	0.95, 1.04	0.668901		0.986913	0.94, 1.03	0.56173		0.979142	0.94, 1.02	0.354878
	Definitely an 'evening' person	1278	32654	1214.85	1.02525	0.96, 1.09	0.441206		0.994226	0.93, 1.06	0.858315		0.97899	0.92, 1.04	0.514799
Knee	Definitely a "morning" person	6011	83843	3173.84	Ref				Ref				Ref
	More an morning than a evening person	7289	120358	4548.05	0.86648	0.84, 0.90	2.11845e-16		0.9031	0.87, 0.93	5.35346e-09		0.905531	0.88, 0.94	1.39716e-08
	More an evening than a morning person	5798	96994	3657.24	0.900158	0.87, 0.93	1.16974e-08		0.898424	0.87, 0.93	6.23844e-09		0.899828	0.87, 0.93	1.17067e-08
	Definitely an 'evening' person	1909	31726	1190.26	0.94276	0.90, 0.99	0.0250957		0.886075	0.84, 0.93	4.48855e-06		0.889116	0.84, 0.94	9.17346e-06
Other	Definitely a "morning" person	3204	87780	3265.21	Ref				Ref				Ref
	More an morning than a evening person	4044	124894	4655.04	0.905203	0.86, 0.95	2.59796e-05		0.934511	0.89, 0.98	0.00427746		0.937161	0.89, 0.98	0.00627494
	More an evening than a morning person	3131	100622	3742.03	0.915105	0.87, 0.96	0.000424803		0.914526	0.87, 0.96	0.0003861		0.903423	0.86, 0.95	5.87292e-05
	Definitely an 'evening' person	1089	32876	1217.47	1.01398	0.95, 1.09	0.692824		0.981568	0.92, 1.05	0.59715		0.949693	0.89, 1.02	0.144873
Overall	Definitely a "morning" person	11560	76891	3026.31	Ref				Ref				Ref
	More an morning than a evening person	14953	110780	4347.68	0.918239	0.90, 0.94	5.99303e-12		0.944909	0.92, 0.97	4.98982e-06		0.947596	0.92, 0.97	1.49096e-05
	More an evening than a morning person	11517	89812	3509.98	0.923963	0.90, 0.95	2.01224e-09		0.922111	0.90, 0.95	7.75414e-10		0.91929	0.90, 0.94	2.04249e-10
	Definitely an 'evening' person	3795	29397	1143.37	0.972209	0.94, 1.01	0.132543		0.93462	0.90, 0.97	0.000316217		0.926411	0.89, 0.96	5.1096e-05

## Sheet: Supplementary Table 5
Supplementary Table 5. The association of OSA with OA and its subtypes risk
OA types	OSA	Cases	Controls	Model 1				Model 2				Model 3
		Cases	Controls	HR	95% CI	P value		HR	95% CI	P value		HR	95% CI	P value
Hand
	No	4022	395149	Ref				Ref				Ref
	Yes	31	1839	2.04077	1.43, 2.91	7.88256e-05		1.87905	1.32, 2.68	0.000505469		1.82038	1.28, 2.60	0.000957307
Hip
	No	15835	380520	Ref				Ref				Ref
	Yes	122	1718	1.76595	1.48, 2.11	4.21473e-10		1.41625	1.18, 1.69	0.000140838		1.40252	1.17, 1.68	0.000215819
Knee
	No	23217	370000	Ref				Ref				Ref
	Yes	217	1561	2.09623	1.83, 2.40	2.46645e-27		1.26123	1.10, 1.44	0.000729942		1.25748	1.10, 1.44	0.000855981
Other
	No	12608	384709	Ref				Ref				Ref
	Yes	108	1718	2.06219	1.71, 2.49	7.83069e-14		1.49623	1.24, 1.81	3.4458e-05		1.45146	1.20, 1.76	0.000128437
Overall
	No	46169	341262	Ref				Ref				Ref
	Yes	363	1349	1.95574	1.76, 2.17	5.45796e-37		1.3826	1.25, 1.53	9.91915e-10		1.36681	1.23, 1.52	3.79139e-09
Model 1, adjusted for age, sex (female and male) and race (white and other). Model 2, additionally adjusted for TDI, education level (with university degree or not), and BMI. Model 3, additionally adjusted for physical activity (yes or no), drinking status (never, previous and current), smoking status (never, previous and current), and sleep medicine used (yes or no). Abbreviation: CI, confidence…

## Sheet: Supplementary Table 6
Supplementary Table 6. The association of sleep pattern with OA and its subtypes risk
OA types	Sleep pattern	Cases	Controls	Person-years	Model 1				Model 2				Model 3
					HR	95% CI	P value		HR	95% CI	P value		HR	95% CI	P value
Overall
	Health	3040	31458	444278	Ref				Ref				Ref
	Moderate	34009	252883	3.61651e+06	1.25	1.21, 1.30	3.96e-32		1.17	1.13, 1.22	4.66e-17		1.17	1.12, 1.21	8.24e-16
	Poor	9483	58270	839146	1.48	1.42, 1.54	3.58e-79		1.24	1.19, 1.30	1.94e-25		1.23	1.18, 1.28	2.69e-23
P for trend					8.15e-104				5.87e-22				1.12e-19
Hand
	Health	254	34963	471171	Ref				Ref				Ref
	Moderate	3038	292412	3.92893e+06	1.28	1.13, 1.45	0.000166		1.25	1.10, 1.42	0.000719		1.23	1.08, 1.40	0.00171
	Poor	761	69613	929644	1.41	1.22, 1.62	2.77e-06		1.33	1.15, 1.53	9.88e-05		1.29	1.12, 1.49	0.000423
P for trend					1.9e-06				0.000219				0.00114
Hip
	Health	1055	33952	463572	Ref				Ref				Ref
	Moderate	11748	281629	3.8494e+06	1.19	1.11, 1.26	1.12e-07		1.14	1.07, 1.21	4.67e-05		1.13	1.06, 1.20	0.000142
	Poor	3154	66657	908240	1.34	1.25, 1.43	3.16e-16		1.2	1.12, 1.29	3.75e-07		1.18	1.10, 1.27	2.85e-06
P for trend					2e-16				0.000122				0.000854
Knee
	Health	1482	33379	458195	Ref				Ref				Ref
	Moderate	16937	274212	3.77869e+06	1.28	1.21, 1.35	1.88e-19		1.16	1.10, 1.23	2.91e-08		1.16	1.10, 1.23	3.44e-08
	Poor	5015	63970	883461	1.57	1.48, 1.66	7.82e-52		1.21	1.15, 1.29	6.33e-11		1.22	1.15, 1.29	5.34e-11
P for trend					3.07e-77				8.26e-10				5.17e-10
Other
	Health	746	34371	466620	Ref				Ref				Ref
	Moderate	9269	284833	3.86968e+06	1.36	1.26, 1.46	9.16e-16		1.27	1.18, 1.37	2.11e-10		1.25	1.16, 1.35	4.16e-09
	Poor	2701	67223	910854	1.68	1.55, 1.83	3.16e-36		1.42	1.31, 1.54	4.28e-17		1.37	1.27, 1.49	2.9e-14
P for trend					1.03e-50				9.08e-19				4.84e-15
Model 1, adjusted for age, sex (female and male) and race (white and other). Model 2, additionally adjusted for TDI, education level (with university degree or not), and BMI. Model 3, additionally adjusted for physical activity (yes or no), drinking status (never, previous and current), smoking status (never, previous and current), and sleep medicine used (yes or no). Abbreviation: CI, confidence…

## Sheet: Supplementary Table 7
Supplementary Table 7. The metabolites selected by LASSO regression across ten datasets
title	Group	Model_01	Model_02	Model_03	Model_04	Model_05	Model_06	Model_07	Model_08	Model_09	Model_10
Total cholesterol minus HDL-C	Cholesterol	-0.0574968	-0.0442532	-0.0501955	-0.0655605	-0.0370446	-0.0490989	-0.0503721	-0.035434	-0.046003	-0.0434811
Cholesteryl esters in VLDL	Cholesteryl esters	-0.0549255	-0.0707336	-0.064499	-0.034158	-0.0447292	-0.0519251	-0.0614964	-0.0854606	-0.0622342	-0.0336865
Concentration of HDL particles	Lipoprotein particle concentrations	0.0109604	0.0169828	0.0116763	0.0193888	0.0137919	0.00677096	0.00795645	0.00311741	0.00775476	0.00669955
Average diameter for VLDL particles	Lipoprotein particle sizes	0.0078086	0.0144725	0.0125279	0.0204352	0.020049	0.0172221	0.0194751	0.0182972	0.00945547	0.0177942
Average diameter for LDL particles	Lipoprotein particle sizes	-0.00993234	-0.00767286	-0.0143886	-0.00933243	-0.012333	-0.0103039	-0.0103592	-0.00662581	-0.0105835	-0.0100418
Average diameter for HDL particles	Lipoprotein particle sizes	-0.103355	-0.109176	-0.107529	-0.105289	-0.0994708	-0.090721	-0.0985326	-0.10109	-0.0922921	-0.0869513
Omega-6 fatty acids	Fatty acids	0.182258	0.177486	0.181187	0.188928	0.167461	0.183121	0.173908	0.190536	0.191436	0.180847
Monounsaturated fatty acids	Fatty acids	0.12574	0.126763	0.124028	0.119143	0.122663	0.117872	0.120628	0.117708	0.121672	0.117668
Linoleic acid	Fatty acids	-0.203892	-0.202993	-0.202887	-0.209647	-0.194077	-0.207815	-0.196877	-0.213064	-0.21357	-0.208444
Docosahexaenoic acid	Fatty acids	-0.0345402	-0.0338765	-0.0323001	-0.0347796	-0.0320155	-0.031201	-0.0342455	-0.0346429	-0.0323638	-0.0333852
Alanine	Amino acids	0.00475743	0.00470852	0.00273898	0.00500164	0.00318943	0.00674193	0.00455125	0.00427354	0.00654688	0.00424009
Glutamine	Amino acids	0.00466367	0.00329511	0.00469039	0.00385187	0.00341793	0.00300079	0.00505679	0.00313777	0.00231802	0.00523254
Glycine	Amino acids	-0.0109653	-0.0106695	-0.00983174	-0.0117324	-0.00978107	-0.0127667	-0.0104441	-0.0114045	-0.00901109	-0.0118073
Histidine	Amino acids	-0.00933341	-0.00853909	-0.00808862	-0.0105323	-0.00925281	-0.00867682	-0.00881639	-0.00759479	-0.0100511	-0.00717739
Leucine	Amino acids	-0.0179286	-0.020876	-0.0201716	-0.017214	-0.0206071	-0.0224832	-0.0205868	-0.0222619	-0.0172678	-0.0272619
Phenylalanine	Amino acids	-0.0147569	-0.0137095	-0.0143234	-0.0123942	-0.0129985	-0.0145759	-0.0138774	-0.0126696	-0.0129194	-0.014055
Tyrosine	Amino acids	0.046491	0.0482997	0.048994	0.0489965	0.0495992	0.0509277	0.0491478	0.0502831	0.0489987	0.0502778
Glucose	Glycolysis related metabolites	0.0248914	0.0273647	0.024297	0.025076	0.0249209	0.0224215	0.0253446	0.0246127	0.0237505	0.0244866
Lactate	Glycolysis related metabolites	0.00908064	0.00992522	0.00795736	0.00882548	0.0092671	0.00964704	0.0107753	0.0106814	0.00701823	0.0114964
Citrate	Glycolysis related metabolites	-0.0442328	-0.0429458	-0.0430921	-0.044724	-0.0448535	-0.0432199	-0.0451704	-0.0434025	-0.044334	-0.0451648
3-Hydroxybutyrate	Ketone bodies	-0.019623	-0.0181628	-0.0148493	-0.0208001	-0.019635	-0.0164995	-0.020013	-0.0193182	-0.018047	-0.0162494
Acetoacetate	Ketone bodies	0.0100893	0.00675728	0.00388777	0.0101245	0.00492672	0.00813193	0.00920451	0.00793629	0.00770183	0.00375988
Acetone	Ketone bodies	0.0148939	0.0163186	0.0163435	0.0169962	0.020211	0.0146035	0.0176841	0.0161289	0.0184542	0.0163352
Creatinine	Fluid balance	0.0277431	0.0276496	0.0267817	0.0279025	0.028628	0.0295742	0.0292731	0.0285491	0.0281631	0.0295817
Albumin	Fluid balance	-0.0437149	-0.0434294	-0.040279	-0.0443235	-0.0427584	-0.0430845	-0.0437416	-0.0430358	-0.0424422	-0.0419126
Glycoprotein acetyls	Inflammation	0.0606029	0.0583901	0.0584789	0.0598759	0.0613285	0.0590696	0.059835	0.0607648	0.0598464	0.0613455
Cholesteryl esters in chylomicrons and extremely large VLDL	Lipoprotein subclasses	-0.0159377	-0.00549922	-0.00991578	-0.0234704	-0.0159863	-0.00790545	-0.0165039	-0.00416948	-0.0108876	-0.0189414
Free cholesterol in very small VLDL	Lipoprotein subclasses	0.0694942	0.0912301	0.0748243	0.0700734	0.0708539	0.0646436	0.0830499	0.0912153	0.0758132	0.0519934
Triglycerides in large LDL	Lipoprotein subclasses	0.0841475	0.0719906	0.0811614	0.0804373	0.0838383	0.0885421	0.082374	0.0712661	0.0791783	0.0977099
Concentration of small LDL particles	Lipoprotein subclasses	-0.00675802	-0.00897436	-0.0125574	-0.0061786	-0.0224665	-0.011704	-0.0146034	-0.00633857	-0.00610052	-0.00856923
Free cholesterol in very large HDL	Lipoprotein subclasses	0.0313663	0.0188241	0.0297246	0.0256771	0.022592	0.0262099	0.0268392	0.0212408	0.0157224	0.024588
Triglycerides in very large HDL	Lipoprotein subclasses	-0.0471451	-0.0273834	-0.0431922	-0.0351067	-0.0328314	-0.0499192	-0.0333613	-0.0243263	-0.0418762	-0.0534421
Triglycerides in medium HDL	Lipoprotein subclasses	-0.0646872	-0.0853694	-0.0695193	-0.0768658	-0.0840191	-0.0731375	-0.0777735	-0.0828089	-0.0745325	-0.0660724

## Sheet: Supplementary Table 8
Supplementary Table 8. The association of met-score with OA and its subtypes risk
OA types	Met-Score	Cases	Controls	Person-years	Model 1				Model 2				Model 3
Sleep traits		Cases	Controls	Person-years	HR	95% CI	P value		HR	95% CI	P value		HR	95% CI	P value
Hand	Q1	325	37533	1402.28	Ref				Ref				Ref
	Q2	361	37497	1393.96	1.10827	0.95, 1.30	0.196222		1.10413	0.94, 1.29	0.218951		1.10609	0.94, 1.30	0.211443
	Q3	178	18751	696.234	1.14311	0.95, 1.38	0.16635		1.14167	0.94, 1.39	0.180106		1.13821	0.94, 1.38	0.191381
	Q4	549	56237	2077.41	1.18085	1.02, 1.37	0.0254501		1.18159	1.01, 1.38	0.0384788		1.1712	1.00, 1.37	0.0515485
	Q5	418	37440	1363.59	1.49465	1.28, 1.75	5.2449e-07		1.50113	1.25, 1.80	1.25653e-05		1.46131	1.21, 1.76	5.88151e-05
P for trends					3.47521e-07				9.90514e-06	9.90514e-06	9.90514e-06		6.49799e-05	6.49799e-05	6.49799e-05
Hip	Q1	1123	36735	1389.9	Ref				Ref				Ref
	Q2	1370	36488	1377.14	1.09983	1.01, 1.20	0.0250907		0.996426	0.92, 1.08	0.933568		0.993847	0.91, 1.08	0.88584
	Q3	674	18255	688.318	1.1448	1.04, 1.26	0.00742486		0.977858	0.88, 1.08	0.663928		0.972658	0.88, 1.08	0.591234
	Q4	2383	54403	2047.47	1.29296	1.20, 1.39	2.91123e-11		1.02062	0.94, 1.11	0.623712		1.01356	0.93, 1.10	0.747301
	Q5	1718	36140	1342.02	1.46006	1.35, 1.58	1.10059e-19		1.02025	0.93, 1.12	0.676516		1.00634	0.91, 1.11	0.89659
P for trends					3.11312e-27	3.11312e-27	3.11312e-27		0.371583	0.371583	0.371583		0.584028	0.584028	0.584028
Knee	Q1	1225	36633	1385.07	Ref				Ref				Ref
	Q2	1715	36143	1368.75	1.3777	1.27, 1.49	5.65377e-16		1.1031	1.02, 1.19	0.0138401		1.10697	1.02, 1.20	0.0108444
	Q3	1094	17835	679.523	1.71429	1.57, 1.87	3.46404e-34		1.20222	1.10, 1.31	4.07173e-05		1.20696	1.11, 1.32	2.84872e-05
	Q4	3835	52951	2017.09	1.99298	1.86, 2.14	2.29149e-84		1.16618	1.08, 1.25	3.92844e-05		1.17358	1.09, 1.26	2.01121e-05
	Q5	3192	34666	1312.23	2.6147	2.43, 2.81	1.14332e-150		1.14637	1.06, 1.24	0.000973213		1.15879	1.07, 1.26	0.000428298
P for trends					7.90694e-205	7.90694e-205	7.90694e-205		0.0425966	0.0425966	0.0425966		0.0234348	0.0234348	0.0234348
Other	Q1	797	37061	1393.97	Ref				Ref				Ref
	Q2	980	36878	1382.75	1.22253	1.11, 1.35	6.53365e-05		1.09021	0.99, 1.20	0.0891317		1.08047	0.98, 1.19	0.127991
	Q3	544	18385	689.068	1.42845	1.27, 1.60	8.67938e-10		1.19156	1.06, 1.34	0.00309246		1.17012	1.04, 1.31	0.00811062
	Q4	1917	54869	2053.04	1.66555	1.52, 1.82	1.53956e-29		1.27195	1.16, 1.40	6.45574e-07		1.23851	1.13, 1.36	1.06625e-05
	Q5	1595	36263	1342.26	2.22993	2.03, 2.45	2.68665e-64		1.47942	1.33, 1.65	5.30515e-13		1.39875	1.26, 1.56	1.04953e-09
P for trends					3.30162e-93	3.30162e-93	3.30162e-93		1.13416e-19	1.13416e-19	1.13416e-19		1.61629e-14	1.61629e-14	1.61629e-14
Overall	Q1	3128	34730	1354.95	Ref				Ref				Ref
	Q2	3960	33898	1330.6	1.2222	1.16, 1.28	1.84323e-15		1.04762	1.00, 1.10	0.0678924		1.04818	1.00, 1.10	0.0649657
	Q3	2197	16732	660.166	1.39672	1.32, 1.48	2.56759e-30		1.09377	1.03, 1.16	0.00258057		1.09159	1.03, 1.16	0.00326109
	Q4	7630	49156	1951.85	1.59407	1.52, 1.67	4.57635e-93		1.10507	1.05, 1.16	4.06802e-05		1.1023	1.05, 1.16	6.8436e-05
	Q5	5981	31877	1262.35	2.00619	1.91, 2.10	4.81984e-184		1.14766	1.09, 1.21	5.77394e-07		1.13887	1.08, 1.20	3.08857e-06
P for trends					2.1626e-246				9.15645e-08	9.15645e-08	9.15645e-08		1.10235e-06	1.10235e-06	1.10235e-06
Model 1, adjusted for age, sex (female and male) and race (white and other). Model 2, additionally adjusted for TDI, education level (with university degree or not), and BMI. Model 3, additionally adjusted for physical activity (yes or no), drinking status (never, previous and current), smoking status (never, previous and current), and sleep medicine used (yes or no). Abbreviation: CI, confidence…
